# Supplementary material for: Enhancing Vietnamese Students’ Acceptance of School Lunches Through Food Combination: A Cross-Over Study
Source: Nutrients. 2025 Apr 20;17(8):1385. doi: 10.3390/nu17081385 (PMC12030064; doi:10.3390/nu17081385)
Supplement: Supplementary file 1 [file nutrients-17-01385-s001.zip]

Archive with 1 entries (1 files):
- nutrients-3569569-supplementary.pdf
